# Supplementary material for: Cytokine secretion patterns distinguish herpes simplex virus type 2 meningitis from herpes simplex virus type 2 genital herpes
Source: Front Immunol. 2025 Jun 4;16:1515741. doi: 10.3389/fimmu.2025.1515741 (PMC12174149; doi:10.3389/fimmu.2025.1515741)
Supplement: Supplementary file 2 [file Table1.xlsx]

## Sheet: Blad1
SampleID	CX3CL1 baseline	CX3CL1 dead HSV-2	CX3CL1 live HSV-2	IFN-a baseline	IFN-a dead HSV-2	IFN-a live HSV-2	IFN-b baseline	IFN-b dead HSV-2	IFN-b live HSV-2	IFN-g baseline	IFN-g dead HSV-2	IFN-g live HSV-2	IFN-o baseline	IFN-o dead HSV-2	IFN-o live HSV-2	IL-2 baseline	IL-2 dead HSV-2	IL-2 live HSV-2	IL-29 baseline	IL-29 dead HSV-2	IL-29 live HSV-2	IL-6 baseline	IL-6 dead HSV-2	IL-6 live HSV-2	IL-8 baseline	IL-8 dead HSV-2	IL-8 live HSV-2	CXCL11 baseline	CXCL11 dead HSV-2	CXCL11 live HSV-2	CXCL10 baseline	CXCL10 dead HSV-2	CXCL10 live HSV-2	LIF baseline	LIF dead HSV-2	LIF live HSV-2	CXCL9 baseline	CXCL9 dead HSV-2	CXCL9 live HSV-2	PD-1 baseline	PD-1 dead HSV-2	PD-1 live HSV-2	Perforine baseline	Perforine dead HSV-2	Perforine live HSV-2	TIM3 baseline	TIM3 dead HSV-2	TIM3 live HSV-2	TNF-a baseline
GH1	23.79	23.64	21.2	3.95	11.34	8.53	0.46	0.46	0.46	6.73	78.88	52.81	1.62	11.8	1.62	71.18	85.47	110.14	6.66	62.4	6.66	1335.14	808.97	9090.29	32042.4	42725.2	50434.8	89.05	130.56	103.41	158.04	1250.85	447.42	21.09	26.15	28.1	121.99	286.97	205.48	5.37	2.54	4.02	4008.3	8895.73	3762.83	2321.53	2901.89	2593.95	95.16
GH10	0.86	22.85	14.92	0.12	4.93	1.28	58.91	0.46	0.46	2.06	6.18	4.25	1.62	1.62	1.62	24.34	115.53	70.43	6.66	6.66	6.66	6.75	6034.5	91.82	481.81	72079.1	14016.5	9.7	45.7	36.53	4.25	4.63	8.53	0.03	6.63	9	16.53	67.05	50.92	0.44	0.44	0.44	228.81	244.75	178.75	474.2	1851.34	1306.7	10.25
GH12	14.92	23.61	19.88	2.37	11.16	61.98	0.46	19.64	0.46	6.18	1635.32	988.29	1.62	1.62	39.97	66.31	196.47	182.4	6.66	172.34	247.64	1545.11	97340	24298.4	26600.5	50764.8	50123	49.33	99.35	122.7	181.16	739.88	3529.39	5.15	64.69	50.28	86.34	716.22	679.5	0.44	3.26	4.47	1701.23	5267.96	4790.31	1630.76	2908.64	3157.01	70.8
GH13	16.46	17.62	9.8	0.91	7.49	3.27	0.46	0.46	32.11	3.69	8.56	2.77	1.62	1.62	1.62	78.27	147	74.41	6.66	6.66	6.66	102.07	38469.2	4749.97	25642	30907.1	17251.8	46.44	50.04	9.7	3.84	5.99	9.4	5.4	39.83	19.59	57.3	69.15	51.47	0.44	3.26	0.44	305.76	305.76	444.9	1692.82	1976.57	1349.92	36.35
GH14	13.52	21.77	14.92	0.12	8.77	20.43	0.46	17.95	0.46	4.63	343.18	42.15	1.62	1.62	3.61	70.43	187.15	82.04	6.66	100.94	62.94	39.32	59936.5	1828.95	15307.1	31007.5	24960.5	39.67	81.02	72.51	37.46	318.07	926.98	1.38	30.7	15.73	53.12	187.42	118.48	0.44	3.26	0.44	826.22	1409.91	934.04	1467.34	2447.28	1874.87	14.83
GH15	18.92	20.83	22.23	1.16	11.19	238.03	9.13	0.46	32.11	7.36	264.96	2669.34	1.62	1.62	158.42	85.7	160.12	223.14	6.66	52.41	523.09	546.94	38889.8	28315.6	43582.4	30650.3	49936.8	65.56	76.2	118.06	29.46	421.03	1956.45	3.08	13.98	34.7	76.21	184.3	247.94	0.44	1.96	6.74	667.68	996.96	10331.2	2169.77	2642.01	3137.67	49.03
GH16	18.44	21.14	14.75	3.15	7.29	41.55	0.46	0.46	0.46	6.96	53.5	75.41	1.62	1.62	21.32	92.78	172.68	115.53	6.66	37.94	149.55	1276.69	75905.6	5287.17	24055.1	29141.9	42513.5	55.62	53.55	84.56	33.63	32.27	2111.39	7.59	50.86	13.98	78.6	90.17	183.26	0.44	0.44	0.44	496.86	522.24	781.93	1885.54	2047.74	2550.93	79.82
GH17	12.44	20.2	17.95	0.12	8.65	47.05	0.46	0.46	0.46	4.82	1150.14	162.4	1.62	1.62	31.75	62.05	216.64	165.21	6.66	129.66	191.33	123.63	67903.9	67650.2	10032.1	27017.6	31125.2	50.04	78.62	96.57	35.93	158.81	926.98	0.76	33.91	31.31	52.57	140.8	131.19	0.44	5.06	3.26	2548.84	4777.21	891.38	1411.43	2471.27	2865.73	11.39
GH18	18.27	21.46	16.29	0.53	9.78	338.74	0.46	0.46	46.73	6.57	980.75	600.02	1.62	1.62	236.48	57.61	184.78	149.67	6.66	143.85	612.5	95.35	79521.9	7173.35	10533.3	41692.3	4132.39	57.65	93.76	108.05	129.45	527.46	880.99	1.97	48.75	20.85	84.67	364.06	91	6.74	4.47	4.47	3253.32	4486.44	6442.88	1840.62	2762.04	2525.09	11.96
GH19	6.46	17.62	23	0.12	9.06	1131.67	0.46	0.46	0.46	6.96	694.44	892.82	1.62	1.62	705.82	37.33	252.31	322.42	6.66	92.32	1150.29	6.75	17089.1	3794.5	2518.39	53228.1	56263.7	28.18	86.31	191.93	36.99	1500.66	5645.37	0.76	33.51	43.73	35.9	1244.59	589.64	0.44	1.96	11.9	655.95	1027.98	19063.1	990.64	2879.39	3473.24	8.54
GH2	14.25	19.17	22.85	0.8	8.35	428.8	23.01	0.46	26.99	4.43	912.81	690.26	1.62	1.62	302.65	37.17	110.14	187.15	6.66	98.93	740.04	35.86	5549.72	6913.63	18639.9	42891.2	146379	67.78	108.43	150.25	20.4	698.18	6350.19	1.21	44.57	27.47	67.4	614.23	313.82	0.44	0.71	4.47	1106.89	1861.32	3098.49	1481.49	2727.02	3592.53	6.49
GH20	13.17	20.52	19.32	1.34	9.52	345.97	0.46	36.86	0.46	7.76	25.22	469.24	1.62	1.62	185.22	62.05	152.32	122.99	6.66	52.41	549.15	39.32	30319.1	291.94	9530.29	12416.2	46132.9	47.17	77.41	183.67	70.42	266.41	2990.05	1.97	22.32	26.8	93.31	140.03	382.05	3.88	1.96	5.37	815.22	1771.71	4583.17	1330.78	2269.87	2963.3	19.44
GH21	2.33	17.29	18.76	0.72	2.07	8.25	0.46	16.13	0.46	6.96	27.91	19.93	1.62	1.62	1.62	31.23	82.04	133.2	6.66	6.66	6.66	6.75	807.61	9939.63	1461.81	10531.7	42456.9	6.95	50.04	74.36	3.41	124.75	438.71	0.03	2.25	22.53	19.25	131.66	135.39	0.44	1.25	2.63	496.86	736.87	1228.29	454.48	1749.78	2288.14	12.82
GH22	14.4	18.27	12.81	3	8.83	1.09	46.73	24.93	0.46	6.57	36.11	11.42	1.62	1.62	1.62	68.39	130.35	70.43	6.66	6.66	6.66	83.86	11300.7	481.78	20943.3	67478.3	8327.04	47.17	47.17	35.73	115.95	100.02	52.24	0.03	6.63	9.47	66.35	97.91	68.27	6.74	0.44	0.44	644.15	547.25	547.25	1542.99	2010.15	1495.01	16.56
GH23	10.58	21.46	17.95	0.12	11.65	5.78	0.46	0.46	38.57	6.96	1051.15	30.17	1.62	3.23	1.62	42.9	196.47	117.06	6.66	145.78	6.66	64.06	66109.4	6089.6	8541.79	59406.9	29263.5	69.38	107.51	50.75	229.07	612.57	151.55	0.03	33.11	14.42	102.95	248.09	93.97	0.44	3.26	0.44	2062.62	4672.08	690.97	1695.02	2912.53	2074.78	10.25
GH24	12.44	20.83	22.08	0.12	8.13	955.22	0.46	0.46	56.43	5.4	4372.9	663.04	1.62	1.62	492.33	48.09	216.64	157.54	6.66	153.25	1152.72	26.22	45297.9	4257.54	10876.2	43318.3	67107.6	50.04	89.78	128.78	211.23	271.96	3619.06	0.76	62.81	22.11	61.59	244.63	270.19	0.44	3.26	8.87	1841.36	4359.21	7920.87	1710.41	2572.76	3292.17	10.25
GH25	13.52	20.99	22.08	1.09	9.66	1275.65	7.37	0.46	0.46	6.57	490.73	303.34	1.62	1.62	556.86	57.61	210.03	141.57	6.66	75.54	1002.88	59.39	48386.7	4575.02	7360.83	59059.4	60342.2	39.67	82.2	103.19	27.33	152.92	2215.65	0.03	20.01	16.59	48.52	146.18	144.8	0.44	0.44	4.47	781.93	1575.76	2918.7	1258.02	2310.44	3044.7	10.25
GH26	6.01	18.27	16.96	0.88	6.04	3.09	21.24	25.63	0.46	5.02	8.16	7.56	1.62	1.62	1.62	42.9	99.57	89.28	6.66	6.66	6.66	9.29	4410.06	1028.6	2759.65	29393.7	42555.9	20.77	47.89	57.65	4.99	6.3	12.29	0.03	3.61	12.2	26.16	71.57	65.48	0.44	1.96	0.44	178.75	391.06	1276.82	757.76	1968.15	1799.7	9.11
GH27	16.29	22.39	20.52	2.37	9.09	13.71	0.46	19.64	0.46	7.76	86.87	115.37	1.62	1.62	1.62	70.43	149.67	136.02	6.66	37.94	6.66	571.14	19221.5	8915.09	27604.2	74366.4	99275.3	62.31	70.01	73.75	29.26	149.45	297.65	3.34	13.98	17.46	76.21	146.79	114.67	0.44	5.63	1.25	690.97	736.87	770.74	1786.72	2284.08	2277.99	52.29
GH28	8.19	21.14	18.92	1.65	6.45	8.07	0.46	4.94	0.46	4.63	380.37	561.26	1.62	1.62	1.62	37.33	167.72	187.15	6.66	79.22	6.66	26.22	8950.73	5713.08	2728.35	96781.4	49623	24.58	84.56	72.51	17.68	500.14	980.76	0.03	18.74	30.7	36.49	721.87	538.11	0.44	6.74	1.96	714.03	1238.04	1754.17	782.15	2523.1	2415.23	14.83
GH29	20.83	19.24	24.22	0.14	9.58	82.04	0.46	0.46	0.46	4.25	1446.57	1431.97	1.62	1.62	56.05	89.28	215.54	189.5	6.66	151.41	310.84	233.22	49273.3	71576.1	6384.84	8741.9	66016.1	56.98	74.98	125.25	106.88	446.07	5515.41	4.13	82.91	47.02	92.98	502.26	674.11	0.44	6.74	10.4	3936.21	5508.45	4619.26	2014.33	2415.23	3479.01	18.86
GH3	13.91	19.17	12.17	1.37	5.41	226.44	0.46	0.46	0.46	0.84	26.08	10.81	1.62	1.62	197.91	44.7	63.24	44.7	6.66	6.66	464.88	22.54	961.02	46.2	10827.6	44280	7314.59	58.49	84.29	83.6	3.6	205.72	768.71	0.57	5.59	9.08	56.62	131.65	69.96	0.44	6.64	0.44	1163.78	1301.3	2349.34	1324.59	2368.55	2191.35	3.6
GH31	18.11	17.29	18.6	2.64	8.59	6.68	30.88	0.46	0.46	5.79	18.63	22.12	1.62	1.62	1.62	91.04	131.78	124.54	6.66	45.95	6.66	418.02	42284.4	9504.97	20409.2	57396.6	81956.7	54.24	50.04	61.65	35.21	33.51	216.06	2.53	13.09	20.01	78.6	86.51	131.35	0.44	4.47	7.28	804.17	714.03	2673.78	1749.78	2020.61	1911.06	38.7
GH32	17.95	20.52	19.56	0.97	10.44	691.33	0.46	0.46	0.46	5.79	3171.3	2216.58	1.62	1.62	422.28	74.41	508.99	288.43	6.66	236.11	948.29	410.39	48905.1	25593	33711.3	12301.8	14635.4	61.65	90.92	129.78	99.89	903.54	5271.33	3.08	128.18	48.94	94.3	1245.02	666.57	0.44	1.96	4.47	1179.18	5140.13	5733.57	2056.07	2695.24	3427.04	19.44
GH33	20.2	16.96	18.27	2.97	7.32	562.65	0.46	0.46	0.46	5.02	6.18	17.55	1.62	1.62	400.02	85.7	152.32	133.2	6.66	6.66	848.61	1425.26	29247.4	8436.54	32698.1	29073.8	39682.1	57.65	52.86	134.27	76.76	21.6	4038.77	3.61	12.2	15.29	79.95	71.4	107.95	3.26	0.44	4.47	2285.18	2029.05	15367.9	2026.88	1806.18	3120.25	30.49
GH34	16.46	21.46	23.21	3.81	7.78	459.8	0.46	0.46	22.08	2.41	97.46	217.22	1.62	1.62	552.65	115.53	184.78	161.37	82.71	108.84	741.35	4532.04	51896.8	21900.2	3778.8	18457	29577.7	38.11	54.24	130.71	12.19	41.36	1250.9	38.26	202.46	34.87	54.76	83.5	144.3	1.96	6.74	1.35	6370.55	2145.84	9897.81	1508.77	1913.19	2711.71	60.03
GH38	11.98	17.57	18.21	1.47	5.98	6.06	25.7	0.46	0.46	0.22	229.11	362.68	1.81	1.62	1.62	35.8	89.89	106.29	31.15	6.66	6.66	329.65	33794.8	8053.64	1788.53	46587.5	130108	9.7	56.08	50.27	30.5	86.56	145.49	8.81	19.75	16.59	71.56	202.38	281.31	0.44	0.44	0.44	1769.24	1019.23	1328.09	1233.16	1828.61	1801.51	95.29
GH4	11.1	19.8	14.25	0.17	3.64	120.01	0.46	32.34	0.46	3.92	39.56	66.6	1.62	1.62	89.13	41.06	68.6	59	6.66	6.66	347.86	74.49	822.3	115.88	8081.36	41920.8	16993.2	51.96	83.6	110.91	15.32	107.72	986.05	0.57	6.1	7.6	57.4	105.66	92.39	0.44	4.71	0.44	1407.17	2032.84	3308.83	1594.52	2225.02	2497.11	13.23
GH5	11.34	22.7	21.77	3.39	8.13	468.26	13.05	0.46	0.46	4.25	542.34	223.62	1.62	1.62	259.84	74.41	152.32	118.57	6.66	79.22	632.68	2285.49	15614.9	1268.34	4915.21	61700.1	42740.8	23.65	66.2	105.9	5.33	154.74	1086.83	20.64	43.34	26.85	44.01	167.87	187.27	0.44	3.26	5.63	1119.44	1353.35	3391.57	1397.33	2147.15	3017.54	179.66
GH6	19.24	21.14	22.39	2.01	5.92	3103.15	39.14	9.13	0.46	6.57	33.13	157.6	1.62	1.62	830.2	80.17	112.44	121.58	6.66	6.66	1264.1	683.33	4176.64	1097.56	44635.8	31049.5	39369	64.92	112.31	166.1	55.77	520.16	5280.93	4.13	9	18.31	86.34	230.75	235.96	0.44	0.44	6.74	781.93	1169.29	3691.56	1989.18	2744.38	3106.7	31.66
GH8	19.08	6.01	10	0.12	6.91	29.35	0.46	0.46	0.46	6.18	462.79	35.42	1.62	1.62	13.51	78.27	124.54	92.78	6.66	82.71	92.32	102.87	34735.8	6282.4	18852.3	712.22	1549.15	66.2	27.29	85.15	66.51	116.86	454.89	1.38	10.39	11.75	87.68	103.76	87.01	0.44	0.44	2.63	1910.24	2627.13	1944.4	2064.39	979.76	1842.77	50.51
GH9	12.63	5.54	18.76	0.66	5.1	2.61	0.46	0.46	0.46	3.51	90.39	16.05	1.62	1.62	1.62	66.31	96.21	82.04	6.66	6.66	6.66	10.91	13859.5	759.66	12520	663.8	96723.3	34.92	18.77	56.98	25.75	78.65	222.8	0.03	9.7	12.65	59.27	106.34	206.57	0.44	0.44	1.25	244.75	212.52	260.39	1321.17	815.12	2035.23	17.71
M10	18.39	18.75	18.93	11.56	9.62	45.24	9.34	27.51	5.58	3.56	71.21	94.06	2.46	1.81	26.02	88.42	93.23	102.46	99.78	99.78	183.24	20147.5	16655.9	30667.8	36736.8	22855.5	266903	68.59	47.22	71.87	38.44	49.96	314.47	14.81	17.91	22.15	93.05	114.57	142.3	0.44	0.44	0.44	2183.1	1143.43	1836.52	1888.54	1963.38	2285.04	183.94
M11	14.57	8.57	19.29	2.54	8	122.57	10.72	0.46	7.47	0.22	28.61	40.81	3.11	3.75	59.95	46.16	57.36	73.86	53.41	70.84	295.97	1098.4	6529.82	6275.08	27708.9	1383.27	348465	59.51	31.8	100.83	37.24	346.6	656.34	6.28	11.72	12.49	89.6	91.55	131	0.44	0.44	0.44	537.73	554.23	970.14	1760.35	1362.38	2500.25	24.3
M12	19.29	22.15	22.15	4.85	112.17	2291.3	0.46	9.8	10.26	9.86	1352.34	830.22	3.75	85.97	831.73	46.16	197.12	208.7	37.51	293.92	1186.11	360.93	11960.2	6528.08	30343.7	43960.3	125889	49.78	129.88	145.36	65.29	1580.26	1957.02	5.11	59.89	39.87	100.73	857.09	534.21	0.44	4.68	4.68	2193.64	4634.53	5745.72	1729.1	3039.56	3192	13.42
M13	20.01	20.01	21.79	5.07	12.41	138.68	16.65	10.26	37.94	58.21	1138.31	1646.81	2.46	3.11	135.96	71.12	232.03	265.24	80.51	227.7	384.2	1358.49	20508.5	22945	44535.4	19268.8	25223.7	54.74	91.3	122.26	257.64	469.32	1288.69	11.72	64.13	66.05	184.13	458.31	625.17	0.44	5.69	8.56	2925.38	4467.92	10021.9	2000.52	2215.32	2637.96	66.83
M14	19.11	17.67	17.85	6.84	13.38	77.22	24.79	21.18	27.51	0.22	7565.35	8448.34	1.81	3.75	42.24	68.31	661.23	761.77	84.19	403.02	384.2	3071.34	27454	33814.5	11986	15941.7	52391.5	57.15	92.27	113.54	59.16	588.73	1511.27	20.99	161.94	124.07	130.18	816.33	1010.81	0.44	9.48	10.38	1156.4	5018.85	9383.33	1653.9	1995.89	2398.71	68.95
M15	20.9	19.29	18.39	1.96	9.93	50.79	9.8	6.53	13.93	0.22	234.38	325.14	2.46	4.38	36.19	46.16	123.74	121.03	14.12	89.55	133.34	415.65	5971.63	3745.66	11211.6	26991.6	981.61	52.28	93.24	93.24	27.65	347.84	756.41	3.94	28.32	24.47	80.89	239.74	221.61	0.44	1.35	0.44	3718.02	4584.75	9156.41	1557.81	2332	2465.03	16.12
M16	16.77	20.01	8.19	0.83	7.82	46.37	26.6	37.49	13.01	0.22	636.37	492.04	2.46	1.81	37.05	46.16	141.95	122.39	37.51	99.78	160.51	117.07	5295.48	2802.97	18060.7	24325.6	30587.6	82.34	117.06	59.51	35.19	634.69	1170.44	4.33	27.93	20.61	94.77	635.49	463.42	0.44	0.44	0.44	1233.25	1207.81	2044.61	1855.55	2425.29	1977.33	14.1
M17	17.31	3.83	17.85	0.31	6.74	11.93	12.56	13.01	27.96	0.22	1668.66	2181.93	1.81	1.81	3.75	46.16	189.59	259.12	23.74	96.44	103.06	138.6	13785.3	17058.8	10010	380.57	94007.5	36.28	9.7	81.32	34.49	333.11	782.02	4.33	65.67	68.75	93.27	377.16	476.45	0.44	0.44	0.44	900.82	1258.52	2502.63	1520.38	763.79	2210.81	13.76
M18	9.72	18.75	18.93	0.55	3.88	3.85	24.79	19.37	32.49	0.22	10.44	11.02	2.46	1.81	1.81	32.91	57.36	55.23	6.66	37.51	53.41	6.75	1254.07	899.56	4488.05	16176.8	348465	20.01	44.59	54.74	4.11	39.24	77.49	3.55	8.62	10.94	49.37	104.96	101.58	0.44	0.44	0.44	928.75	942.61	1104.24	999.83	1777.12	1789.06	6.09
M19	15.31	20.01	22.86	0.12	10.35	21.58	0.46	18.47	8.41	0.22	3571.92	2969.53	1.81	2.46	6.27	41.18	431.53	336.22	6.66	211.77	168.24	68.07	18803.7	14746.4	10689.2	13124.8	348465	9.7	100.83	138.93	29.46	821.76	2043.86	3.16	108.55	89.59	83.52	1340.26	1030.6	0.44	1.35	0.44	2298.11	9303.43	12760.5	1403.69	2574.75	2877.46	8.07
M2	13.1	21.44	21.08	0.48	20.2	614.77	30.22	28.41	10.72	0.22	34046.4	11520.8	2.46	8.73	418.67	41.18	469.21	369.1	14.12	427.19	981.57	64.43	31965.8	58379.1	13105.8	49182.8	3242.03	30.24	118.8	174.39	212.84	3750.82	5606.39	6.28	421.05	150.98	132.21	7538.79	2260.25	0.44	10.38	5.69	3601.92	18594.9	20257.4	1211.64	2954.41	3330.95	8.07
M20	11.98	21.44	11.04	0.12	5.75	23.77	0.46	16.65	0.46	0.22	138.14	52.49	2.46	1.81	15.38	35.8	59.44	41.18	6.66	74.79	82.36	37.38	2549.51	1190.41	2908.23	16257.8	8060.01	9.7	86.37	64.12	25.71	367.94	646.5	3.55	9.78	9.78	58.79	232.85	91.98	0.44	0.44	0.44	1077.86	1550.38	2360.06	1090.77	2311.9	1817.64	4.44
M21	2.99	3.2	7.8	0.12	0.12	0.12	3.64	9.8	5.1	0.22	86.42	146.84	1.62	1.62	2.46	23.02	23.02	46.16	6.66	6.66	6.66	6.75	213	222.11	1540.47	977.01	53946.4	9.7	9.7	9.7	3.91	2.81	2.56	2.77	5.89	9	71.78	679.49	836.46	0.44	0.44	0.44	650.17	1130.41	1271.09	276.42	370.99	887.77	9.4
M22	11.04	20.73	17.85	0.12	2.73	86.61	0.46	7.47	0.46	0.22	39.01	31.87	1.81	2.46	79.77	29.85	72.96	58.41	6.66	50.99	204.8	13.74	1147.64	687.61	4710.41	27350.8	7331.84	30.24	62.98	84.37	103.63	181.29	799.95	3.55	9.78	12.88	80.89	192.4	165.28	0.44	0.44	0.44	2235.61	2023.04	3143.5	1176.38	2104.03	2349.83	4.12
M23	14.57	22.5	17.49	1.13	9.07	62.64	0.46	0.46	28.41	0.22	383.4	329.04	2.79	2.46	39.93	35.8	135.6	105.43	40.44	93.03	180.78	14.04	6742.3	2389.95	9562.75	20421.2	348465	44.59	93.24	130.71	145.67	1100.25	3416.69	3.94	33.71	24.47	146.7	745.32	748.97	0.44	0.44	1.35	5968.77	5235.43	11709	1477.6	2563.82	2746.3	12.41
M24	9.72	20.55	20.73	2.54	7.85	12.89	17.56	23.44	22.99	0.76	523.14	952.77	2.46	3.11	4.07	35.8	112.67	178.56	6.66	103.06	89.55	69.42	4552.62	6228.8	6013.95	95167.2	910.31	9.7	100.83	87.37	26.42	169.57	448.99	3.16	27.16	38.72	61.79	331.1	406.59	0.44	0.44	0.44	2172.55	4042.34	7994.47	985.36	2138.25	2296.24	4.77
M25	15.31	17.85	7.02	0.12	10.32	12.11	1.04	50.34	1.59	0.22	1640.94	1045.48	1.81	2.46	3.75	43.71	237.45	211.3	6.66	115.66	109.46	8.59	20745.8	20374.2	5569.94	4572.57	9252.49	9.7	93.24	52.28	58.54	994.86	1108.66	5.7	120.77	86.3	74.69	807.79	543.03	0.44	10.38	3.1	9910.89	18715.6	17677.6	1500.29	2311.9	1926.06	7.74
M26	14.21	14.94	16.95	0.12	9.26	9.53	0.46	20.28	0.46	0.22	132.87	136.59	1.81	1.81	2.46	38.55	106.9	100.2	14.12	66.74	96.44	156.27	32620.7	35528.3	3206.21	9301.28	82092.8	9.7	66.37	91.3	5.73	173.04	214.68	17.91	202.93	201.35	62.25	129.37	129.57	0.44	0.44	0.44	1104.24	1283.63	1455.23	1198.12	1755.56	2083.43	11.41
M27	18.03	18.75	16.04	4.88	9.13	7.91	11.18	25.7	0.46	0.22	139.38	142.49	1.81	1.81	1.81	55.23	83.45	86.78	53.41	84.19	87.79	1674	10791.7	13340.3	24466.1	119365	390742	52.28	47.22	30.24	4.3	73.56	46.71	14.04	31.02	37.95	91.12	133.02	114.57	0.44	0.44	0.44	618.73	800.75	771.41	1812.88	1986.62	1853.18	96
M28	14.08	15.93	19.48	8.15	8.84	8	0.46	0.46	0.46	1.87	681.76	564.32	1.62	1.62	1.62	92.04	121.21	114.83	6.66	75.22	85.7	30057.1	49939	72213.7	47739.8	55727	147489	66.27	75.14	69.27	9.36	419.79	423.11	57.68	108.77	119.67	82.79	538.74	458.67	2.54	6.64	7.25	1814.52	2166.01	3511.28	1776.37	2071.6	2033.34	113.82
M29	14.25	15.27	15.6	4.74	6.36	6.01	0.46	0.46	18.91	1.87	7.75	9.03	1.62	1.62	1.62	73.69	83.21	92.04	6.66	6.66	6.66	2290.3	8827.91	11036.4	22799.1	27712.4	348465	69.27	70.76	75.14	4.19	12.61	10.18	6.1	15.22	21.98	64.61	80.34	72.15	0.71	0.71	0.71	943.73	833.61	592.01	1657.37	1587.96	1725.72	54.71
M3	16.04	24.62	25.68	0.83	23.11	1908.37	13.47	31.13	22.08	0.22	16066	13742.9	2.46	8.12	789.88	46.16	1449.74	941.81	6.66	454.69	1378.86	146.35	38113.6	59329.4	14656.5	53946.4	120143	16.08	150.1	159.4	147.23	3220.01	5253.64	4.33	301.04	158.02	121.39	11513.8	1890.39	0.44	17.25	18.07	2108.89	10941.9	12584	1540.38	3225.75	3625.89	8.07
M30	12.17	14.25	16.92	4.26	6.12	7.54	32.34	30.15	0.46	0.22	493.93	1033.06	1.62	1.62	1.62	65.96	136.72	143.27	6.66	85.7	85.7	3005.57	15791.8	69907.8	36759.7	8712.88	228588	43.28	39.61	65.51	5.64	121.31	130.56	33.25	91.94	88.79	55.46	372.31	341.36	5.37	6.64	4.02	5717.29	9775.58	3082.5	1322.22	1607.6	1759.54	72.83
M31	12.88	15.27	16.43	2.56	7.1	6.75	34.99	23.01	22.36	1.35	487.39	315.92	1.62	1.62	1.62	63.24	122.1	112.03	6.66	6.66	6.66	633.66	12519.3	9431.68	76501.3	35795.9	132396	51.12	66.27	69.27	16.92	301.53	324.5	2.38	30.26	27.46	96.76	493.45	430.91	2.54	1.7	3.3	2849.66	2077.6	1826.26	1269.51	1851.45	1998.96	19.34
M32	17.24	19.17	20.42	5.14	8.12	8	25.51	27.29	0.46	0.84	284.52	413.64	1.62	1.62	1.62	68.6	106.29	121.21	54.41	117.17	6.66	1572.14	12368.3	14420.3	101369	128923	44380	63.98	84.29	74.41	17.63	238.6	249.55	15.22	32.82	44.16	80.52	305.52	293.97	2.54	4.02	0.71	15437.7	6058.05	5555.92	1691.67	2250.7	2232.93	53.46
M33	13.91	15.93	18.37	4.38	9.08	9.8	35.5	0.46	0.46	0.84	49.24	50.77	1.62	1.62	1.62	54.53	98.31	104.34	6.66	6.66	62.4	2323.84	10077.8	22100.9	30493.5	16279.6	41863.4	45.07	63.2	63.2	7.18	126.77	93.26	56.87	52.39	87.61	55.26	103.37	95.42	6.64	3.3	5.37	515.39	390.28	433.64	1373.93	1506.16	1759.54	85.11
M34	13.74	16.59	18.69	6.54	8.24	8.93	23.01	24.28	23.01	0.22	41.6	64.04	1.62	1.62	1.62	72.44	108.23	112.03	6.66	6.66	69.2	2482.37	44362.3	42997.7	10311.8	16939.9	25065.6	51.12	68.53	66.27	8.78	64.17	81.66	74.55	145.81	157.59	59.89	85.22	87.28	10.12	6.64	4.02	664.68	628.78	664.68	1614.12	1706.6	1727.84	94.57
M35	10.73	15.93	12.7	2.3	4.68	4.74	0.46	24.28	30.15	0.22	27.35	28.87	1.62	1.62	1.62	65.96	77.35	73.69	6.66	6.66	6.66	205.19	6200.7	6232.49	41408.3	28964.5	9222.16	37.73	46.83	23.13	4.19	118.71	122.38	4.55	11.95	21.31	50.91	140.08	116.93	0.71	0.71	0.44	801.04	767.91	989.31	1170.63	1601.06	1449.83	17.85
M36	15.6	11.82	12.88	10.37	11.05	12.82	46.32	80.63	21.7	100.97	3986.8	5599.52	1.62	1.62	1.62	154.33	215.83	216.47	85.7	281.35	358.68	32086.3	38369	83861.5	12845.9	4606.99	72497.5	60.08	40.54	54.45	50.74	347.57	525.7	113.06	208.59	217.89	97.09	441.81	477.51	10.12	4.02	2.54	11487.9	21637	23822.9	1687.4	1366.93	1476.98	13024.3
M37	18.69	17.89	19.95	3.26	9.28	74.51	0.46	0.46	0.46	0.84	3822.13	2571.68	1.62	1.62	79.7	60.44	186.49	156.64	6.66	202.69	296.61	1167.65	40890	41440.3	38950.2	26205.2	248951	60.08	108.43	119.4	23.9	1396.5	3574.41	8.1	94.69	40	84.87	2096.46	1607.1	0.44	2.54	2.54	1707.4	6532.05	9879.15	1905.1	2431	2959.46	25.47
M38	19.48	21.2	19.17	7.01	10.51	728.67	17.41	0.46	43.46	1.35	1951.96	1254.3	1.62	1.62	504.4	96.25	204.1	197.43	6.66	198.91	693.41	4953.65	47522.7	44964.9	17288.7	94513.9	66362.3	60.08	95.03	137.98	15.9	578.92	4370.78	17.05	150.25	86.23	81.04	635.31	506.73	0.44	4.02	7.84	1802.74	6363.05	12509.3	1805.69	2415.41	2993.99	54.4
M39	6.68	18.37	14.59	1.88	5.17	4.26	0.46	28.45	27.88	0.22	28.37	39.05	1.62	1.62	1.62	28.28	73.69	63.24	6.66	6.66	6.66	6.75	1897.96	1238.5	1817.14	13499	348465	18.27	60.08	41.46	3.6	45.69	63.54	0.03	8.1	19.3	40.15	148.69	144.17	0.44	0.71	2.54	817.39	1135.48	1634.47	790.57	1744.77	1417.85	8.27
M4	16.77	19.29	21.62	0.96	10.66	1106.92	3.64	7.47	17.56	0.22	1657.72	2068.27	1.81	4.38	620.42	50.82	240.88	198.19	27.62	127.59	1060.26	193.46	27107.7	6651.61	16600.5	348465	144305	25.35	93.24	169.96	64.18	724.14	5398.06	4.33	64.51	43.91	84.39	1643.48	1035.02	0.44	0.44	4.68	1735.29	2502.63	6917.05	1472.54	2438.55	3536.18	9.07
M40	6.88	22.58	21.2	0.63	26.54	591.18	0.46	26.71	0.46	0.22	1294.43	899.53	1.62	39.67	372.51	32.95	142.46	104.34	6.66	202.69	807.4	14.3	6287.24	5077.02	2909.9	45921.3	96508.6	39.61	148	164.12	225.32	8267.17	13027.4	0.03	113.83	58.29	153.92	7526.44	39009	2.54	11.21	14.33	8092.94	12074.9	23839.5	1106.47	3645.27	3316.64	4.12
M41	11.28	17.89	15.6	1.71	5.8	6.01	13.15	24.28	12.16	0.84	120.07	185.24	1.62	1.62	1.62	48.14	86.59	96.25	6.66	6.66	6.66	28.52	2939.97	5283.88	6478.76	13291.5	5852.55	51.96	55.26	63.2	4.19	49.56	50.6	1.8	17.95	32.4	52.11	192.45	152.73	5.37	0.44	6.02	573.26	515.39	592.01	1319.85	1736.32	1751.11	16.34
M42	11.64	12.88	8.48	1.3	5.71	3.7	33.94	15.81	57.29	0.22	56.89	69.66	1.62	1.62	1.62	51.41	80.9	76.14	6.66	6.66	6.66	27.13	3628.02	3182.56	6075.44	19222.8	85995.4	23.13	60.08	40.54	3.6	6.05	10.18	3.48	19.3	40.83	48.09	93.07	76.45	0.44	2.54	0.44	682.33	767.91	1719.43	1232.92	1501.69	790.57	24.41
M43	13.91	18.37	19.01	1.37	8.82	12.76	0.46	0.46	32.87	1.35	1414.32	3555.44	1.62	1.62	1.62	48.14	133.37	165.69	6.66	102.88	165.7	15.89	38349.7	54477.7	8805.5	49052	32653	45.07	77.29	83.6	26.29	190.64	716.59	3.48	62.94	114.22	72.33	351.5	586.7	4.02	5.37	12.27	1497.21	2349.34	6355.67	1440.72	1982.72	2085.65	9.98
M44	20.73	21.04	18.21	3.83	8.35	5.47	7.03	0.46	0.46	9.28	183.93	160.62	1.62	1.62	1.62	68.6	83.21	83.21	6.66	6.66	6.66	118.43	2272.62	1867.14	60268.4	79496.9	85719.8	93.06	86.34	63.2	136.13	492.74	286.88	4.02	33.04	25.93	162.51	231.67	273.74	5.37	5.37	4.02	3382.97	5165.04	3938.74	2067.58	2335.26	1956.26	41.32
M45	15.77	18.85	18.53	1.51	6.83	8.03	7.03	27.88	0.46	1.35	7.5	46.18	1.62	1.62	1.62	57.54	87.7	87.7	6.66	6.66	6.66	9.26	4416.86	5841.05	9415.04	23046.8	2802.66	57.69	67.02	66.27	2.91	6.05	19.35	1.8	14.29	21.09	61.98	78.58	89.33	5.37	0.71	6.02	767.91	554.25	734.18	1490.48	1909.2	1909.2	18.6
M46	4.05	14.25	9.62	2.3	4.13	2.95	23.01	20.34	18.17	0.22	36	64.55	1.62	1.62	1.62	28.28	71.18	71.18	6.66	6.66	6.66	6.75	1280.14	1645.36	2049.75	17720.3	53400.3	23.13	58.49	14.24	4.46	205.39	101.9	0.03	6.1	11	31.47	200.68	124.81	2.54	0.44	0.44	833.61	699.79	554.25	853.57	1629.31	1296	5.56
M47	13.57	21.97	20.42	1.02	13.69	17.86	0.46	0.46	0.46	0.32	21909.5	19779.2	1.62	1.62	1.62	54.53	1016.41	1106.47	6.66	506.86	325.51	23.7	26198.9	63699.6	6929.44	17897.8	50147.5	45.07	105.93	98.93	64.53	1966.31	2574.72	1.21	428.7	318.69	71.78	3455.96	2179.68	5.37	16.32	14.33	4042.92	31839.6	35267.7	1343.49	2655.74	2497.11	6.49
M48	17.57	20.11	17.57	3.89	8.96	93.32	0.46	0.46	0.46	1.35	13.61	93.26	1.62	1.62	104.94	64.61	121.21	73.69	6.66	6.66	282.76	1094.66	28702.3	1205.52	13170.4	16893.1	55480.5	67.02	62.43	102.14	11.08	39.34	1148.95	8.1	21.54	12.42	72.51	87.8	216.4	0.44	0.44	0.44	2710.43	2527.23	6561.3	1637.96	1784.76	2553.33	34.05
M49	16.59	15.43	14.93	3.45	5.29	4.26	43.46	19.63	0.46	3.41	86.58	80.42	1.62	1.62	1.62	80.9	85.47	83.21	6.66	6.66	6.66	133.51	4678.13	2644.83	28503.5	80484.2	348465	51.12	66.27	66.27	14.73	409.83	530.36	3.21	28.1	16.59	110.85	540.27	759.71	10.12	0.71	0.44	3529.47	3177.54	3252.81	1552.8	1884.52	1712.98	23.34
M5	14.94	19.47	24.27	0.76	8.95	117.88	10.26	10.26	5.1	0.22	2123.68	1863.2	2.46	2.46	74.4	38.55	226.05	174.63	27.62	130.48	295.97	99.29	23016	11067.2	13860.4	348465	66570.7	13.95	115.31	137.31	43.96	802.39	2297.41	3.55	46.8	31.4	83.52	843.95	421.8	0.44	0.44	0.44	1406.9	2256.51	3218.22	1585.09	2585.67	3189.89	10.07
M6	18.39	21.08	22.5	0.93	8.62	91.59	42.06	15.75	42.97	0.22	1282.4	920.4	1.81	1.81	58.24	43.71	130.4	134.31	23.74	112.58	251.91	163.9	9256.42	6549.54	67371.5	45124.6	89453.6	61.84	109.97	125.67	31.15	609.72	1349.93	6.67	50.26	37.18	94.77	827.5	632.11	0.44	0.44	4.68	2390.84	3885.64	5059.18	1935.41	2633.61	2926.66	15.45
M7	13.1	18.75	19.47	0.12	15.43	247.2	15.75	22.08	9.34	0.22	5047.91	4133.14	2.46	5.01	148.29	38.55	246.7	311.04	23.74	215.22	522.95	81.03	11336.4	4810.21	29666	30693.2	348465	59.51	111.76	128.2	117.95	785.55	1831.45	5.11	164.69	88.81	111.04	1226.83	1154.97	0.44	6.18	3.64	1526.77	4518.11	6807.25	1562.78	2800.18	2881.74	7.41
M8	19.65	23.39	20.01	2.86	43.99	691.78	6.53	43.43	17.11	4.12	102769	102769	3.11	24.84	390.03	54.15	336.22	530.12	48.49	737.93	1455.45	785.62	53566.9	26196.2	348465	171572	79797.2	82.34	157.1	177.33	316.94	1526.9	2629.67	3.55	351.68	209.48	296.09	11805.8	2548.6	0.44	12.15	9.48	7040.84	35347.7	42123.5	2338.69	3263.67	3251.03	20.2
M9	18.75	27.25	22.86	6.25	11.87	344.26	0.46	0.46	15.75	0.22	658.63	734.5	1.81	3.75	214.5	63.48	162.55	161.37	48.49	94.74	588.01	3538.76	24844.3	16637.9	164540	55309.7	348465	57.15	152.45	163.96	19.16	904.85	2226.05	8.23	51.03	38.72	97.97	830.11	771.65	0.44	0.44	2.54	1207.81	3001.82	8954.77	2019.02	3124.37	3255.25	45.05
[truncated: 5 more columns]
